# Supplementary material for: Reference Genes for Expression Analyses by RT-qPCR in Hyblaea puera (Lepidoptera: Hyblaeidae)
Source: Insects. 2026 Jun 17;17(6):639. doi: 10.3390/insects17060639 (PMC13300253; doi:10.3390/insects17060639)
Supplement: Supplementary file 1 [file insects-17-00639-s001.zip]

Archive with 1 entries (1 files):
- insects-4277001-supplementary.pdf
